# Supplementary material for: The Genetics of a Behavioral Speciation Phenotype in an Island System
Source: Genes (Basel). 2018 Jul 10;9(7):346. doi: 10.3390/genes9070346 (PMC6070818; doi:10.3390/genes9070346)
Supplement: Supplementary file 1 [file genes-09-00346-s001.zip]

Archive with 3 entries (3 files):
- FigS2.pdf
- SupplementaryTables_20180525.xlsx
- FigS1.pdf
